# Supplementary material for: A multi-pattern hash-binary hybrid algorithm for URL matching in the HTTP protocol
Source: PLoS One. 2017 Apr 11;12(4):e0175500. doi: 10.1371/journal.pone.0175500 (PMC5388485; doi:10.1371/journal.pone.0175500)
Supplement: S1 Data — (XLSX) [file pone.0175500.s001.xlsx]

## Sheet: Speeds(COMMON)
Matching Speed of each algorithm in 3 rule sets (MB/s)
Rule sets Algorithms	SET A	SET B	SET C
HEM	3565.57	2927.05	2748.61
MH	4090.81	3313.58	3333.14
SBOM	82.1584	38.1794	38.2029
WM	38.2606	18.634	15.2927
AC	0.0336985	0.00806527	0.00568522
M-BNDM	246.059	125.553	64.7425
EPSM	4.29586	2.06469	1.07239
EXHAUST	68.4203	33.6273	33.5979
SUMSMF	125.278	124.542	115.149

## Sheet: Memory(COMMON)
Memory consumption of each algorithm in 3 rule sets (MB)
Rule sets Algorithms	SET A	SET B	SET C
HEM	0.863281	1.84766	6.3125
MH	1.37891	2.74609	7.49219
SBOM	84.3672	169.051	338.648
WM	0.703125	1.40625	2.90234
AC	188.055	375.359	851.867
M-BNDM	92.6094	93.6107	95.9062
EPSM	20.3008	40.5469	80.9141
EXHAUST	4.23047	5.57943	8.31901
SUMSMF	33.2917	33.849	34.9883

## Sheet: Speeds(5 algorithms)
Matching speed comparison of MH, HEM, SBOM, M-BNDM and SUMSMF(MB/s)
Rule sets Algorithms	SET 1	SET 2	SET 3	SET 4	SET 5	SET 6	SET 7	SET 8	SET 9	SET 10
HEM	2927.05	2748.61	2671.6	2636.49	2606.84	2575.5	2566.23	2552.97	2549.32	2524.2
MH	3313.58	3333.14	3324.71	3294.46	3294.61	3293.68	3282.86	3277.33	3277.33	3281.1
SBOM	38.1794	38.2029	38.0594	38.1212	38.009	37.9872	38.1076	37.9723	37.9685	37.8059
M-BNDM	125.553	64.7425	43.466	32.6393	26.072	21.9933	18.8771	16.4504	14.6727	13.1507
SUMSMF	124.542	115.149	113.821	112.343	111.202	110.946	110.294	109.328	109.734	108.461
Initial data of "Fig. 8. Matching speed comparison of MH, HEM, SBOM, M-BNDM and SUMSMF."

## Sheet: Memory(5 algorithms)
Memory consumption of MH, HEM, SBOM, M-BNDM and SUMSMF(MB)
Rule sets Algorithms	SET 1	SET 2	SET 3	SET 4	SET 5	SET 6	SET 7	SET 8	SET 9	SET 10
HEM	1.84766	6.3125	9.59766	13.4336	17.4023	21.2344	25.1719	28.8164	32.7734	36.6133
MH	2.74609	7.49219	12.5859	17.832	23.2266	27.7891	33.0664	37.3633	42.5703	47.3086
SBOM	169.051	338.648	508.195	677.805	847.355	1016.84	1186.4	1355.97	1525.51	1695.09
M-BNDM	93.6107	95.9062	97.0091	98.9258	99.8958	101.387	104.605	105.884	107.155	108.562
SUMSMF	33.849	34.9883	35.9349	37.0104	37.9818	39.2174	40.2253	41.2617	42.1432	43.431
Initial data of "Fig. 9. Memory consumption of MH, HEM, SBOM, M-BNDM and SUMSMF."

## Sheet: Speeds(MH&HEM)
Matching speed comparison of MH and HEM(MB/s)
Rule sets Algorithms	SET 1	SET 2	SET 3	SET 4	SET 5	SET 6	SET 7	SET 8	SET 9	SET 10
HEM	2927.05	2748.61	2671.6	2636.49	2606.84	2575.5	2566.23	2552.97	2549.32	2524.2
MH	3313.58	3333.14	3324.71	3294.46	3294.61	3293.68	3282.86	3277.33	3277.33	3281.1
Initial data of "Fig. 10. Matching speed comparison of MH and HEM."

## Sheet: Memory(MH&HEM)
Memory consumption comparison of MH and HEM(MB)
Rule sets Algorithms	SET 1	SET 2	SET 3	SET 4	SET 5	SET 6	SET 7	SET 8	SET 9	SET 10
HEM	1.84766	6.3125	9.59766	13.4336	17.4023	21.2344	25.1719	28.8164	32.7734	36.6133
MH	2.74609	7.49219	12.5859	17.832	23.2266	27.7891	33.0664	37.3633	42.5703	47.3086
Initial data of "Fig. 11. Memory consumption comparison of MH and HEM."

## Sheet: Speeds(SMART)
Matching Speeds (MB/s)
Rule sets Algorithms	U1	U10	U50	U100	U500	U1000	U2000	U4000	U6000	U8000	U10000
BXS	13565.9	1424.66	269.956	133.913	27.8334	13.9823	7.06856	3.61108	2.3309	1.74635	1.41147
BP2WW(DBWW)	14506.4	1401.63	275.37	136.357	26.744	13.8222	7.12328	3.66723	2.40666	1.79642	1.41254
KBNDM	12038.8	1079.58	243.025	124.735	25.4109	12.5103	6.61395	3.29564	2.18852	1.60971	1.27004
SSECP	14355	1247.57	266.252	124.113	30.3867	15.3509	8.60143	3.80736	1.7755	1.64699	1.34053
FSBNDM	20522.4	2176.12	418.233	207.485	43.2526	21.6659	11.1339	5.76351	3.71758	2.78171	2.19789
BSDM	9836.48	1050.31	216.074	107.145	22.2247	11.1592	5.67877	2.86753	1.91283	1.4081	1.11449
MH	18078.5	17272.3	16328.8	15847.5	13220.2	11764.3	10206.8	8430.04	7678.75	7019.19	6522.06
